# Supplementary material for: Introgression of peanut smut resistance from landraces to elite peanut cultivars (Arachis hypogaea L.)
Source: PLoS One. 2019 Feb 8;14(2):e0211920. doi: 10.1371/journal.pone.0211920 (PMC6368304; doi:10.1371/journal.pone.0211920)
Supplement: S1 Table — (XLSX) [file pone.0211920.s001.xlsx]

## Sheet: Sheet1
S1Table. Smut disease incidence (%) and disease index values with mean and standard deviation (SD) for the parental lines (P1, P2) and three generations of the JS31411, JS34212, and JS35112 RILs.
	Genotype	Incidence (%)					Disease Index
Cross		F5	F6	F7	Mean	(SD)	F5	F6	F7	Mean	(SD)
JS31411 (I)	P1 (Guasu)	22.7	36	21.8	27.82	14.1716	0.13	0.24	0.14	0.18	0.097616
	P2 (I0322)	0.4	0.7	0	0.43	0.973025	0.002	0	0	0	0.00936245
	31411-4	32.4	40.65	24.5	32.52	10.9485	0.2465	0.304	0.1605	0.24	0.0921151
	31411-5	6.85	0	0	2.28	5.16466	0.0565	0	0	0.02	0.0442014
	31411-6	19.15	15.3	9.35	14.6	7.77097	0.1405	0.1065	0.069	0.11	0.0524659
	31411-7	23.6	9.5	8.3	13.8	8.23869	0.18	0.072	0.046	0.1	0.0654451
	31411-8	14.55	5.7	6	8.75	7.49153	0.092	0.0365	0.039	0.06	0.0525221
	31411-10	3.7	12.7	31.15	15.85	13.7251	0.028	0.0805	0.18	0.1	0.0792828
	31411-11	31.4	23.4	19.95	25.22	7.08181	0.231	0.184	0.119	0.18	0.0723892
	31411-12	10.75	0.85	3.35	4.98	5.49014	0.076	0.004	0.0225	0.03	0.0402165
	31411-14	8.8	0	2.05	3.62	5.00856	0.056	0	0.012	0.02	0.0345002
	31411-15	17.5	25	19.75	20.75	7.2365	0.1145	0.192	0.131	0.15	0.0617913
	31411-16	3.05	0	1.2	1.7	2.67021	0.019	0	0.006	0.01	0.0164924
	31411-17	9.7	19.1	21.85	16.44	12.8832	0.0635	0.128	0.1555	0.11	0.0857945
	31411-18	0	1.6	1	0.87	1.15007	0	0.0125	0.0045	0.01	0.00755425
	31411-19	8.9	40.7	19.95	23.18	21.6486	0.0645	0.3075	0.1495	0.17	0.173428
	31411-20	3	0	0	1	2.44949	0.015	0	0	0.01	0.0122474
	31411-21	10.9	20.4	13.55	14.95	7.47362	0.0705	0.169	0.0835	0.11	0.0653289
	Genotype	Incidence (%)					Disease Index
		F4	F5	F6	Mean	(SD)	F4	F5	F6	Mean	(SD)
JS34212 (II)	P1 (Granoleico)	44.9	44.3	35.6	44.5	11.6751	0.32	0.31	0.26	0.3	0.0866164
	P2 (I0349)	0.7	4.8	6.9	3.58	3.49342	0.002	0.03	0.04	0.02	0.0222563
	34212-26	1.05	4.25	1.35	2.22	1.74059	0.0075	0.025	0.008	0.01	0.0101341
	34212-27	1.1	1.2	1.85	1.38	0.868139	0.008	0.008	0.0095	0.01	0.00599166
	34212-29	3	17.4765	11	10.49	7.07406	0.0225	0.129	0.073	0.07	0.053297
	34212-30	3.25	4.95	5.05	4.42	2.16094	0.0195	0.032	0.03	0.03	0.0126082
	34212-31	18.55	34.9	18	23.82	10.8162	0.125	0.24	0.1155	0.16	0.0769582
	34212-32	3.25	2.5	1.05	2.27	2.34322	0.018	0.0195	0.007	0.01	0.0136882
	34212-33	26.15	27.95	43.3	32.47	9.4572	0.1735	0.1895	0.28	0.21	0.0589632
	34212-34	0	0.9	2.4	1.1	1.36235	0	0.0035	0.009	0	0.00411906
	34212-35	0.6	7.25	3.2	3.68	3.60911	0.003	0.053	0.02	0.03	0.0269938
	34212-36	1.35	2.7455	2.2	2.1	0.838444	0.008	0.0175	0.0115	0.01	0.00488535
	34212-38	13.7	4	0.75	6.15	8.39899	0.089	0.032	0.0045	0.04	0.0546934
	34212-39	26.7	24.15	11.5	20.78	11.8231	0.182	0.1745	0.078	0.14	0.0755365
	34212-40	0	3.35	7.55	3.63	3.9348	0	0.0185	0.053	0.02	0.0281099
	34212-41	34.6	34.1	14.65	27.78	10.5596	0.238	0.269	0.082	0.2	0.0929487
	34212-42	5.9	19.95	9.8	11.88	8.39915	0.035	0.149	0.0665	0.08	0.0629405
	34212-43	28.5	43.3	9.15	26.98	16.4534	0.2065	0.3365	0.0595	0.2	0.128308
	34212-44	21.35	47.0815	35.7	34.71	13.4797	0.143	0.393	0.2615	0.27	0.129255
	34212-46	0	18.9	24.45	14.45	14.2118	0	0.1395	0.1765	0.11	0.102855
	34212-47	0	0.9	2.7	1.2	2.10808	0	0.0035	0.0135	0.01	0.0106333
JS35112 (III)	P1 (I1014)	11.3	14.9	21.1	17.98	4.33157	0.07	0.09	0.13	0.11	0.0230217
	P2 (I0349)	0.7	4.8	6.9	3.58	3.49342	0.002	0.03	0.04	0.02	0.0222563
	35112-51	12.39	9.975	9.335	10.57	4.13247	0.085	0.065	0.05	0.07	0.0273252
	35112-53	13.81	11.37	8.475	11.22	3.44353	0.09	0.075	0.055	0.07	0.0196638
	35112-54	5.065	0.885	3.415	3.12	2.00519	0.04	0.005	0.02	0.02	0.017224
	35112-55	5.685	8.62	14.625	9.64	4.7876	0.045	0.055	0.075	0.06	0.0194079
	35112-56	1.99	4.67	24.545	10.4	12.4385	0.015	0.035	0.15	0.07	0.0763326
	35112-57	27.59	15.915	17.475	20.33	7.33046	0.16	0.105	0.1	0.12	0.0453505
	35112-58	0	0.52	2.29	0.94	1.46186	0	0	0.01	0	0.00816496
	35112-59	0.46	5.25	2.265	2.66	2.30198	0	0.04	0.015	0.02	0.0194079
	35112-61	1.25	0.18	0	0.43	0.9	0.008	0	0	0	0
	35112-62	5.1	0.865	1.735	2.57	2.43376	0.04	0.005	0.01	0.02	0.0194079
	35112-63	7.22	9.015	9.79	8.68	3.0123	0.055	0.06	0.06	0.06	0.0204124
	35112-64	4.8	1.355	0.125	2.09	2.73491	0.04	0.01	0	0.02	0.0225093
	35112-65	6.135	25.155	23.795	18.36	10.2197	0.04	0.175	0.15	0.12	0.0688234
	35112-66	1.21	1.635	1.68	1.51	0.82843	0.01	0.01	0.01	0.01	0.00632456
	35112-67	22.4	24.115	27.225	24.58	13.4034	0.18	0.16	0.18	0.17	0.111654
	35112-68	15.14	0.455	0.985	5.53	8.61129	0.1	0.005	0.01	0.04	0.0515429
	35112-69	21.32	32.905	14.475	22.9	8.8467	0.145	0.245	0.075	0.16	0.0816701
	35112-70	2.135	0.175	0.705	1.01	1.20954	0.005	0	0.005	0	0.00516398
	35112-71	6.25	8.08	9.27	7.87	5.64439	0.03	0.05	0.055	0.05	0.0367423
