# Supplementary material for: Introgression of peanut smut resistance from landraces to elite peanut cultivars (Arachis hypogaea L.)
Source: PLoS One. 2019 Feb 8;14(2):e0211920. doi: 10.1371/journal.pone.0211920 (PMC6368304; doi:10.1371/journal.pone.0211920)
Supplement: S2 Table — (XLSX) [file pone.0211920.s002.xlsx]

## Sheet: S2_Table
S2 Table. Genotype data of parents (P1, P2) and progeny (I, II, III) in three crosses between peanut smut resistant and susceptible germplasm, using 47 and 52 SSR and InDel markers.
Cross	Marker	Allele (bp)	P1 (Guasu)	P2 (I0322)	I-4	I-5	I-6	I-10	I-12	I-14	I-15	I-16	I-19	I-20	I-21
JS31411 (I)	A0A9P	263	1	1	1	1	1	1	1	1	1	1	1	1	1
		316	1	0	0	0	0	0	1	1	1	0	1	1	0
		361	1	1	1	1	1	1	1	1	1	1	1	1	1
	AAJZM	140	1	1	1	1	1	1	1	1	1	1	1	1	1
	ABCLW	138	1	1	1	1	1	1	1	1	1	1	1	1	1
	AKH02	129	0	1	1	1	1	1	1	0	1	1	1	1	1
		181	1	0	0	0	0	1	0	0	0	0	0	0	0
		359	1	1	1	1	1	1	1	1	1	1	1	1	1
	AS1RI1F06	103	1	1	1	1	1	1	1	1	1	1	1	1	1
	AS1RN3E10	315	1	1	1	1	1	1	1	1	1	1	1	1	1
		325	1	1	1	1	1	1	1	1	1	1	1	1	1
		416	1	0	1	1	1	1	1	1	1	1	1	1	1
	Ah02	237	1	0	0	0	0	0	0	0	0	0	0	0	0
		304	1	1	1	1	1	1	1	1	1	1	1	1	1
		307	1	1	1	1	1	1	1	1	1	1	1	1	1
	Ah1TC11A02	188	0	1	1	1	1	0	0	1	0	1	1	1	1
		233	1	1	0	0	0	1	1	1	1	1	1	1	1
		388	1	1	0	0	0	1	1	1	1	1	1	1	1
		429	1	1	0	0	0	1	1	1	1	1	1	1	1
	Ah1TC1D02	135	1	1	1	1	1	1	1	1	1	1	1	1	1
		220	0	1	0	0	1	0	1	0	1	1	0	1	0
	Ah1TC2D06	101	1	0	0	0	1	0	0	0	0	0	0	0	0
		105	1	1	1	1	1	1	1	1	1	1	1	1	1
		140	0	1	1	0	0	0	1	0	1	0	0	0	1
		191	0	1	0	0	0	0	0	0	0	0	0	0	0
		283	0	1	0	0	0	0	1	0	0	0	0	0	0
		356	0	1	1	1	0	1	1	1	0	1	1	1	1
	Ah1TC3H02	102	0	1	0	0	0	0	1	0	0	0	0	0	0
		105	0	1	1	1	0	1	0	1	0	1	1	1	1
		294	1	0	0	0	0	0	0	0	0	0	0	0	0
		320	0	1	1	1	1	1	1	1	1	1	1	1	1
	Ah1TC6E01	244	1	1	1	1	1	1	1	1	1	1	1	1	1
		259	1	1	1	1	1	1	1	1	1	1	1	1	1
		371	0	1	1	1	1	1	1	1	1	1	1	1	1
		384	1	1	1	1	1	1	1	1	1	1	1	1	1
		427	1	1	0	0	0	0	0	0	0	0	0	0	0
	Ah1TC9F04	243	1	0	1	0	0	0	1	1	1	0	0	0	0
		384	1	0	0	0	0	0	0	0	0	0	0	0	0
		385	1	1	1	1	1	1	1	1	1	1	1	1	1
		499	0	1	1	1	1	0	0	0	1	1	1	1	1
	BULCQ	179	1	1	0	0	0	0	0	0	0	0	0	0	0
		180	1	1	1	1	1	1	1	1	1	1	1	1	1
		186	1	1	1	1	1	1	1	1	1	1	1	1	1
		293	1	1	1	1	1	1	1	1	1	1	1	1	1
		487	1	1	1	1	1	1	1	1	1	1	1	1	1
	Indel.016	128	1	1	0	0	0	0	0	0	0	0	0	0	0
		176	1	1	1	1	1	1	1	1	1	1	1	1	1
		226	1	0	1	0	1	0	0	1	1	1	1	1	0
	Indel.030	251	1	1	1	1	1	1	1	1	1	1	1	1	1
	Indel.046	106	1	0	0	0	0	0	0	1	0	0	0	1	0
		109	1	1	1	1	1	1	1	0	1	1	1	1	1
		484	1	1	0	0	0	0	0	0	0	0	0	0	0
	RM14E11	299	1	1	1	1	1	1	1	1	1	1	1	1	1
		303	0	1	0	0	0	0	0	1	1	1	0	1	1
		305	1	0	1	1	1	1	1	0	0	0	1	0	0
		414	1	1	0	0	0	0	0	0	0	0	0	0	0
	RN31E06	127	1	0	1	0	0	1	1	1	0	1	1	0	1
		191	0	1	0	0	0	0	0	0	0	0	0	0	0
		201	1	1	1	1	1	1	1	1	1	1	1	1	1
		364	1	0	1	0	1	1	1	1	0	1	1	1	1
	cont00136a	163	0	1	0	0	0	0	0	0	0	0	0	1	0
		352	1	1	1	1	1	1	1	1	1	1	1	1	1
	cont00201a	156	1	1	1	1	1	1	1	1	1	1	1	1	1
		311	0	1	1	1	1	1	1	1	1	1	1	1	1
		424	1	1	1	1	1	1	1	1	1	1	1	1	1
	cont00236a	240	1	0	0	1	0	0	0	0	0	0	0	1	0
		245	1	1	1	1	1	1	1	1	1	1	1	1	1
		384	1	1	1	1	1	1	1	1	1	1	1	1	1
		393	0	1	1	0	1	1	1	1	1	1	1	1	1
	cont00250a	186	1	1	0	0	0	0	0	0	0	1	0	0	0
		200	1	1	1	1	1	1	1	1	1	0	1	1	1
		261	1	1	1	1	1	1	0	0	0	0	0	0	1
		347	0	1	1	0	1	1	1	0	1	0	1	1	0
	cont00266a	138	1	0	0	0	0	0	0	0	0	0	0	0	0
		155	0	1	1	0	0	1	1	1	1	1	0	1	1
		201	0	1	0	0	0	1	1	0	0	0	1	0	0
		348	1	0	1	1	1	1	1	1	1	1	1	1	1
		451	1	1	1	1	1	1	1	1	1	1	1	1	1
	cont00289a	153	1	1	1	1	1	1	1	1	1	1	1	1	1
		229	1	1	1	1	1	1	1	1	1	1	1	1	1
	cont00381a	270	1	1	1	1	1	1	1	1	1	1	1	1	1
		432	1	0	0	0	0	0	0	0	0	0	0	0	0
		433	0	1	1	1	0	0	1	1	1	1	1	1	1
	cont00405a	159	1	0	0	0	0	0	0	0	0	0	0	0	0
		160	1	1	1	1	1	1	1	1	1	1	1	1	1
		163	0	1	1	0	0	0	0	1	0	1	0	0	1
		164	1	0	0	1	1	1	1	0	1	1	1	1	0
	cont00460a	83	1	1	1	1	1	1	1	1	1	1	1	1	1
		86	1	0	1	0	0	0	1	0	0	0	1	0	0
		129	1	1	1	1	1	1	1	1	1	1	0	1	1
	cont00551a	293	1	1	1	1	1	1	1	1	1	1	1	1	1
	cont00644a	277	1	1	1	1	1	1	1	1	1	1	1	1	1
	cont00661a	224	1	1	1	1	1	1	1	1	1	1	1	1	1
		298	1	0	1	1	1	1	1	1	1	1	1	1	1
		317	1	0	0	0	0	0	0	0	0	0	0	0	0
		344	1	0	0	0	0	0	0	0	0	0	0	0	0
	cont00761a	233	1	0	0	0	0	0	0	0	0	0	0	0	0
		291	1	0	1	0	0	0	0	0	0	0	0	0	0
		292	0	1	1	1	1	1	1	1	0	0	1	0	0
		302	1	0	1	1	1	1	1	1	0	1	1	1	1
		311	1	1	0	0	0	0	0	0	0	0	0	0	0
		346	1	1	1	1	1	1	1	1	1	1	1	1	1
	cont00778a	148	1	0	0	0	0	0	0	1	1	1	1	1	1
		187	1	0	1	0	0	1	1	1	1	1	1	1	1
		268	1	1	1	1	1	1	1	1	1	1	1	1	1
		271	1	0	1	0	0	0	1	1	1	0	1	1	1
	cont00816a	99	0	1	1	1	1	0	0	0	1	0	1	1	1
		340	1	1	1	1	1	1	1	1	1	1	1	1	1
	cont00843a	101	1	1	1	1	1	1	1	1	1	1	1	1	1
		255	1	1	0	0	0	0	0	0	0	0	0	0	0
		334	1	1	1	1	1	1	1	1	1	1	1	1	1
		371	1	1	1	1	1	1	1	1	1	1	1	1	1
	cont00873a	474	1	1	1	1	1	1	1	1	1	1	1	1	1
		493	1	1	1	1	1	1	1	1	1	1	1	1	1
	cont00921a	304	0	1	0	0	0	0	0	0	0	0	0	0	0
		329	1	1	1	1	1	1	1	1	1	1	1	1	1
		345	1	1	1	1	1	1	1	1	1	1	1	1	1
		422	1	0	0	0	0	0	0	1	0	0	1	0	1
	cont01163a	105	1	0	1	1	1	1	1	1	1	1	1	1	1
		326	0	1	0	0	0	0	0	0	0	0	0	0	0
		405	1	1	1	1	1	1	1	1	1	1	1	1	1
		456	1	1	1	1	1	1	1	1	1	1	1	1	1
	cont01192a	185	1	1	1	1	1	1	1	1	1	1	1	1	1
		390	1	1	1	1	1	1	1	1	1	1	1	1	1
	cont01277a	140	1	0	0	0	0	0	0	0	0	0	0	0	0
		305	1	1	1	1	1	1	1	0	1	1	1	1	1
		386	1	0	1	0	0	0	0	0	1	0	1	0	0
		409	0	1	1	1	0	0	1	1	0	1	1	1	1
		425	0	1	1	0	1	0	0	1	1	0	1	0	1
		445	0	1	1	1	1	0	1	0	0	0	0	0	0
		470	0	1	0	0	0	0	1	0	0	0	0	0	1
	cont01294a	184	1	0	1	1	1	1	1	1	1	1	1	1	1
		274	1	0	0	0	0	0	0	0	0	0	0	0	0
		306	1	1	1	1	1	1	1	1	1	0	1	1	1
		309	1	1	0	1	1	1	1	1	1	1	1	0	1
		450	1	1	1	0	1	1	1	1	1	0	0	0	1
	cont01491a	146	0	1	0	1	0	0	0	0	0	0	0	0	0
		189	1	0	0	0	0	0	0	0	0	0	0	0	0
		219	0	1	1	0	0	1	0	1	0	0	1	0	0
		311	1	0	0	0	0	0	0	0	0	0	0	0	0
		416	1	1	1	1	1	1	1	1	1	1	1	1	1
		479	0	1	0	0	0	1	0	0	1	0	0	0	0
	cont01513a	149	1	1	1	1	1	1	1	1	1	1	1	1	1
		248	1	0	0	0	0	0	0	0	0	0	0	0	0
		357	1	1	1	1	1	1	1	1	1	1	1	1	1
		385	0	1	0	0	0	1	1	0	0	0	1	0	0
		401	0	1	0	0	0	0	0	0	0	0	0	0	0
		482	1	1	0	0	0	0	0	0	0	0	0	0	0
		492	0	1	0	0	0	0	0	0	0	0	0	0	0
		495	1	1	0	0	0	0	0	0	0	0	0	0	0
	cont01577a	242	1	1	1	1	1	1	1	1	1	1	1	1	1
	cont01653a	194	1	1	1	1	1	1	1	1	1	1	1	1	1
		225	1	1	1	1	1	1	1	1	1	1	1	1	1
		477	1	1	1	1	1	1	1	1	1	1	1	1	1
	cont01725a	336	1	0	0	0	0	0	0	0	0	0	0	0	0
		346	0	1	1	1	0	1	1	0	1	0	0	0	0
		429	1	0	0	0	0	0	0	0	0	0	0	0	0
		448	1	0	0	0	0	0	0	0	0	0	0	0	0
		451	1	1	1	1	1	1	1	0	1	0	1	0	1
		460	1	1	1	1	1	1	1	1	1	1	1	1	1
		529	0	1	0	0	0	0	0	0	0	0	0	0	0
	cont02046a	182	0	1	0	0	0	0	0	0	0	0	0	0	0
		305	1	0	1	0	0	1	1	1	1	1	1	1	1
		308	0	1	1	1	1	1	0	1	1	1	1	1	1
		311	1	1	1	1	1	1	1	1	1	1	1	1	1
	cont02343a	153	1	1	1	1	1	1	1	1	1	1	1	1	1
		240	1	1	0	0	0	0	0	0	0	1	1	0	1
		299	1	1	0	0	0	0	0	0	0	0	0	0	0
		483	1	0	1	0	0	1	1	1	1	1	1	1	1
	cont02426a	273	1	1	1	1	1	1	1	1	1	1	1	1	1
		289	1	1	1	1	1	1	1	1	1	1	1	1	1
		366	1	1	1	1	1	1	1	1	1	1	1	1	1
	cont02651a	123	1	1	1	0	1	1	1	1	1	1	0	1	1
		201	1	0	0	0	0	0	0	0	0	0	0	0	0
		208	0	1	0	0	0	0	0	0	0	0	0	0	0
		213	1	1	0	0	0	0	0	0	0	0	0	0	0
		466	1	1	1	1	1	1	1	1	1	1	1	1	1
	gi0419832	360	1	1	1	1	1	1	1	1	1	1	1	1	1
	pPGPseq2E6R	119	1	0	1	0	1	1	1	1	1	0	1	1	1
		137	1	0	0	1	0	0	0	0	0	1	0	0	0
JS34212 (II)			P1 (Granoleico)	P2 (I0349)	II-26	II-27	II-29	II-30	II-31	II-32	II-33	II-34	II-35	II-38	II-39	II-40	II-41	II-43	II-44	II-46	II-47
	AAJZM	140	1	1	1	1	1	1	1	1	1	1	1	1	1	1	1	1	1	1	1
	ABCLW	138	1	1	1	1	1	1	1	1	1	1	1	1	1	1	1	1	1	1	1
	AKH02	129	1	1	1	1	1	1	1	1	1	1	1	1	0	1	1	1	0	1	1
		157	0	1	0	0	0	0	1	0	0	0	0	0	0	0	0	0	0	0	0
		325	1	0	0	0	1	0	1	0	1	0	0	0	0	0	0	0	0	1	1
		327	1	0	1	0	0	1	1	0	1	1	0	1	1	0	0	1	0	0	0
		359	1	0	1	1	1	1	1	1	0	1	1	1	1	0	1	1	1	1	1
	AS1RI1F06	103	1	1	1	1	1	1	1	1	1	1	1	1	1	1	1	1	1	1	1
		406	0	1	0	0	0	0	0	0	0	0	0	0	0	0	0	0	0	0	0
		408	0	1	0	0	0	0	0	0	0	0	0	0	0	0	0	0	0	0	0
	Ah-202	208	0	1	0	0	0	0	0	0	0	0	0	0	0	0	0	0	0	0	0
		211	0	1	0	0	0	0	0	0	0	0	0	0	0	0	0	0	0	0	0
		304	1	1	1	1	1	1	1	1	1	1	1	1	1	1	1	1	1	1	1
		307	1	1	1	1	1	1	1	1	1	1	1	1	1	1	1	1	1	1	1
	Ah1TC11A02	136	0	1	0	0	0	1	1	0	0	0	0	0	0	1	0	0	0	0	0
		233	1	0	1	1	1	1	1	1	1	1	1	1	1	1	1	1	1	1	1
		270	0	1	0	1	0	0	0	0	0	0	0	0	0	0	0	0	0	0	0
		292	0	1	0	1	0	0	1	0	1	1	1	1	1	1	0	0	1	1	1
		388	1	0	1	1	1	1	1	1	1	1	1	1	1	1	1	1	1	1	1
		429	1	0	1	1	1	1	1	1	1	1	1	1	1	1	1	1	1	1	1
	Ah1TC2D06	135	1	1	1	1	1	1	1	1	1	1	1	1	1	1	1	1	1	1	1
		220	0	1	0	1	0	0	0	0	0	1	0	1	0	1	0	0	0	1	1
		105	1	1	1	1	1	1	1	1	1	1	1	1	1	1	1	1	1	1	1
		149	1	1	1	1	1	1	1	1	1	1	1	1	1	1	1	0	0	1	1
		181	0	1	0	0	0	0	0	0	0	0	0	0	0	0	0	0	0	0	0
		177	1	0	0	0	0	0	0	0	0	0	0	0	0	0	0	0	0	0	0
		276	1	0	0	1	0	0	1	0	0	0	0	0	0	0	0	0	0	0	0
		325	0	1	1	0	0	0	0	0	0	0	0	0	1	0	0	0	0	0	0
	Ah1TC3H02	105	1	0	0	1	1	0	0	1	1	0	0	0	0	0	0	1	1	0	0
		130	1	1	1	1	1	1	0	1	1	1	1	1	1	1	0	1	1	1	1
		153	1	0	0	0	0	0	0	0	0	0	0	0	0	0	0	0	0	0	0
		280	1	0	0	0	0	0	0	0	0	0	0	0	0	0	0	0	0	0	0
		297	0	1	0	0	0	0	0	0	0	0	0	0	0	0	0	0	0	0	0
		320	1	0	1	1	1	1	0	1	1	0	1	1	1	1	1	1	1	1	1
	Ah1TC6E01	182	0	1	0	0	0	0	0	0	0	0	0	0	0	0	0	0	0	0	0
		244	1	0	1	1	1	1	1	1	1	1	1	1	1	1	1	1	1	1	1
		259	1	1	1	1	1	1	1	1	1	1	1	1	1	1	1	1	1	1	1
		284	1	0	0	0	0	0	0	0	0	0	0	0	0	0	0	0	0	0	0
		427	1	0	1	1	1	1	1	1	1	1	1	1	1	1	1	1	1	1	1
	Ah1TC9F04	133	0	1	0	0	0	0	0	0	0	0	0	0	0	0	0	0	0	0	0
		135	1	0	0	0	0	0	0	1	0	0	0	0	0	0	0	0	0	0	0
		154	0	1	0	0	0	0	0	0	0	0	0	0	0	0	0	0	0	0	0
		163	1	0	0	0	0	0	0	0	0	0	0	0	0	0	0	0	0	0	0
		179	1	0	1	1	1	0	0	1	1	1	0	1	1	0	1	1	1	1	1
		320	1	0	1	1	1	1	0	1	1	0	0	0	1	0	1	0	0	1	1
		362	1	0	0	0	0	0	0	0	0	0	0	0	0	0	0	0	0	0	0
		385	1	0	0	1	1	0	0	1	1	1	0	1	0	1	1	1	1	1	1
	BULCQ	117	0	1	0	0	0	0	0	0	0	0	0	0	0	0	0	0	0	0	0
		163	0	1	0	0	0	0	0	0	0	0	0	0	0	0	0	0	0	0	0
		180	1	1	1	1	1	1	1	1	1	1	1	1	1	1	1	1	1	1	1
		186	1	0	1	1	1	1	1	1	1	1	1	1	1	1	1	1	1	1	1
		293	1	0	1	1	1	1	1	1	1	1	1	1	1	1	1	1	1	1	1
		487	1	0	1	1	1	1	1	1	1	1	1	1	1	1	1	1	1	1	1
	Indel-016	128	1	0	1	1	0	1	1	1	1	0	0	0	0	1	0	1	1	0	1
		176	1	1	1	1	1	1	1	1	1	1	1	1	1	1	1	1	1	1	1
		218	0	1	0	0	0	0	0	0	0	0	0	0	0	0	0	0	0	0	0
		226	1	1	1	1	1	1	1	1	1	1	1	1	1	1	1	1	1	1	1
		348	0	1	0	0	0	0	0	0	0	0	0	0	0	0	0	0	0	0	0
	Indel-030	125	0	1	0	0	0	0	0	0	0	0	0	0	0	0	0	0	0	0	0
		251	1	0	1	1	1	1	1	1	1	1	0	1	1	1	1	1	1	1	1
		254	0	1	0	0	0	0	0	0	0	0	0	0	0	0	0	0	0	0	0
		266	0	1	0	0	0	0	0	0	0	0	0	0	0	0	0	0	0	0	0
	Indel-046	109	1	1	0	1	1	1	1	0	0	1	1	1	1	1	0	1	1	1	1
		154	0	1	0	0	0	0	0	0	0	0	0	0	0	0	0	0	0	0	0
		183	1	0	0	1	1	0	0	0	0	0	0	1	0	0	0	0	1	0	0
		257	0	1	0	0	0	0	0	0	0	0	0	0	0	0	0	0	0	0	0
		271	1	0	1	0	0	1	0	0	0	1	1	1	1	0	1	0	0	0	1
		343	1	0	0	0	0	0	1	0	0	1	1	0	0	0	0	1	1	1	0
		410	1	0	1	0	0	1	0	0	0	0	1	0	1	1	0	1	0	1	0
		484	1	0	1	1	1	1	1	1	1	1	1	1	1	0	1	1	1	1	1
	cont00201a	150	1	0	0	1	1	1	1	1	1	1	1	1	1	1	0	1	1	1	1
		156	1	0	1	1	1	1	1	1	1	1	1	1	1	1	1	1	1	1	1
		160	0	1	0	0	0	0	0	0	0	0	0	0	0	0	0	0	0	0	0
		182	0	1	0	0	0	0	0	0	0	0	0	0	0	0	0	0	0	0	0
		311	1	0	1	1	1	1	1	1	0	1	0	0	1	1	1	1	1	1	1
		424	1	0	1	1	1	1	1	1	1	1	1	1	1	1	1	1	1	1	1
	cont00236a	176	0	1	0	0	0	0	0	0	0	0	0	0	0	0	0	0	0	0	0
		240	1	0	1	0	0	0	0	1	1	1	1	1	1	1	1	1	0	1	1
		245	1	1	1	1	1	1	1	1	1	1	1	1	1	1	1	1	1	1	1
		384	1	0	1	1	1	1	1	1	1	1	1	1	1	1	1	1	1	1	1
		393	0	0	1	1	1	0	1	0	0	1	0	0	0	0	0	0	1	0	0
	cont00266a	145	0	1	0	0	0	0	0	0	0	0	0	0	0	0	0	0	0	0	0
		155	1	0	0	1	1	0	1	1	1	1	1	1	1	1	1	1	1	1	1
		217	1	0	0	1	0	1	1	1	0	1	0	1	1	1	0	1	1	1	1
	cont00289a	153	1	1	1	1	1	1	1	1	1	1	1	1	1	1	1	1	1	1	1
		229	1	1	1	1	1	1	1	1	1	1	1	1	1	1	1	1	1	1	1
	cont00381a	148	0	1	0	0	0	0	0	0	0	0	0	0	0	0	0	0	0	0	0
		160	0	1	0	0	0	0	0	0	0	0	1	0	0	0	0	0	0	0	0
		165	0	1	0	0	0	0	0	0	0	0	0	0	0	0	0	0	0	0	0
		168	0	1	0	0	0	0	0	0	0	0	0	0	1	0	0	0	0	0	0
		177	0	1	0	0	0	0	0	0	0	0	0	0	0	0	0	0	0	0	0
		239	1	0	0	1	0	0	0	0	0	0	0	0	0	0	0	0	0	1	0
		338	1	1	0	1	1	1	1	1	1	1	1	1	1	1	1	1	0	0	1
		370	1	0	0	1	1	1	1	1	1	1	1	1	1	1	1	1	1	1	1
	cont00405a	14	0	1	0	1	1	0	0	1	0	1	1	1	1	1	1	0	1	0	1
		155	0	1	1	1	1	1	1	1	1	1	1	1	1	1	1	1	1	1	1
		160	1	1	1	1	1	1	1	1	1	1	1	1	1	1	1	1	1	1	1
		163	1	0	0	1	1	0	0	1	1	0	0	0	1	1	0	0	1	1	0
		164	0	1	1	0	0	1	1	0	0	1	1	1	0	0	0	1	0	0	1
		179	0	1	0	0	0	0	0	0	0	0	0	0	0	0	0	0	0	0	0
		188	0	1	0	0	0	0	0	0	0	0	0	0	0	0	1	0	0	0	0
	cont00460a	83	1	1	1	1	1	1	1	1	1	1	1	1	1	1	1	1	1	1	1
		86	1	1	1	1	1	1	1	1	1	1	1	1	1	1	1	1	1	1	1
		129	0	1	0	1	0	1	0	1	1	0	1	1	1	1	0	0	1	0	0
	cont00551a	145	0	1	0	0	0	0	0	0	0	0	0	0	0	0	0	0	0	0	0
		293	1	1	1	1	1	1	1	1	1	1	1	1	1	1	1	1	1	1	1
	cont00644a	125	0	1	0	0	0	0	0	0	0	0	0	0	0	0	0	0	0	0	0
		149	0	1	0	0	0	0	0	0	0	0	0	0	0	0	0	0	0	0	0
		277	1	0	0	0	1	1	1	1	1	1	1	1	1	1	1	1	1	0	0
	cont00661a	171	0	1	0	0	0	0	0	0	0	0	0	0	0	0	0	0	0	0	0
		224	1	0	1	1	1	1	1	1	1	1	1	1	1	1	1	1	1	0	0
	cont00761a	167	0	1	0	0	0	1	0	1	0	0	0	1	1	0	0	0	0	0	1
		291	1	0	0	0	0	0	0	0	0	0	0	0	0	1	0	0	0	0	0
		292	1	0	1	1	0	0	1	1	1	0	1	0	1	0	1	1	1	1	0
		302	1	0	1	1	1	1	1	1	1	1	1	1	1	1	1	1	1	1	1
		346	1	0	1	1	1	1	1	1	1	1	1	1	1	1	1	1	1	1	1
	cont00778a	109	0	1	0	0	0	0	0	0	0	0	0	0	0	0	0	0	0	0	0
		130	0	1	0	0	0	0	0	0	0	0	0	0	0	0	0	0	0	0	0
		146	0	1	1	1	0	0	0	0	0	0	0	0	0	0	0	0	0	0	0
		148	1	1	0	0	1	0	1	1	1	1	1	1	1	1	1	1	1	0	1
		161	0	1	0	1	0	0	0	0	0	0	0	0	0	0	0	0	0	0	0
		164	0	1	0	0	0	0	0	0	0	0	0	0	0	0	0	0	0	0	0
		187	1	0	1	1	1	1	1	1	1	1	1	1	1	1	1	1	1	1	1
		268	1	1	1	1	1	0	1	1	1	1	1	1	1	1	1	1	1	1	1
	cont00816a	151	0	1	0	1	0	0	0	0	0	0	0	0	0	0	0	0	0	0	0
		340	1	1	1	1	1	1	1	1	1	1	1	1	1	1	1	1	1	1	1
	cont00843a	101	1	0	1	1	1	1	1	1	1	1	1	1	1	1	1	1	1	1	1
		130	1	0	0	0	0	0	0	0	0	0	0	0	0	0	0	0	0	0	0
		182	0	1	0	0	0	0	0	0	0	0	0	0	0	0	0	0	0	0	0
		185	0	1	0	0	0	0	0	0	0	0	0	0	0	0	0	0	0	0	0
		334	1	0	1	1	1	1	1	1	1	1	1	1	1	1	1	1	1	1	1
		371	1	0	1	1	1	1	1	1	1	1	1	1	1	1	1	1	1	1	1
		373	0	1	0	0	0	0	0	0	0	0	0	0	0	0	0	0	0	0	0
	cont00873a	158	0	1	0	0	0	0	0	0	0	0	0	0	0	0	0	0	0	0	0
		494	1	0	1	1	1	1	1	1	1	1	1	1	1	1	1	1	1	1	1
	cont00921a	113	1	0	1	0	1	1	0	1	0	1	1	1	0	0	1	0	1	0	1
		124	0	1	0	0	0	0	0	0	0	0	0	0	0	0	0	0	0	0	0
		152	0	1	0	0	0	0	0	0	0	0	0	0	0	0	0	0	0	0	0
		154	1	1	0	1	1	1	0	1	0	1	1	1	1	1	1	1	1	0	1
		157	0	1	0	0	0	0	0	0	0	0	0	0	0	0	0	0	0	0	0
		179	0	1	0	0	0	0	0	0	0	0	0	0	0	0	0	0	0	0	0
		202	0	1	0	0	0	0	0	0	0	0	0	0	0	0	0	0	0	0	0
		214	0	1	0	0	0	0	0	0	0	0	0	0	0	0	0	0	0	0	0
		329	1	0	1	1	1	1	1	1	1	1	1	1	1	1	1	1	1	1	1
		345	1	1	1	1	1	1	1	1	1	1	1	1	1	1	1	1	1	1	1
		422	0	1	1	1	1	1	0	1	0	1	0	1	1	0	1	1	1	1	0
	cont01163a	105	1	1	1	1	1	1	1	1	1	1	1	1	1	1	1	1	1	1	1
		128	0	1	0	0	0	0	0	0	0	0	0	0	0	0	0	0	0	0	0
		136	0	1	0	0	0	0	0	0	0	0	0	0	0	0	0	0	0	0	0
		392	1	0	1	1	1	1	1	1	1	1	1	1	1	1	1	1	1	1	1
		405	1	0	1	1	1	1	1	1	1	1	1	1	1	1	1	1	1	1	1
		456	1	0	1	1	1	1	1	1	1	1	1	1	1	1	1	1	1	1	1
	cont01192a	129	0	1	0	0	0	0	0	0	0	0	0	0	0	0	0	0	0	0	0
		140	0	1	0	0	0	0	0	0	0	0	0	0	0	0	0	0	0	0	0
		185	1	0	1	1	1	1	1	1	1	1	1	1	1	1	1	1	1	1	1
		390	1	0	1	1	1	1	1	1	1	1	1	1	1	1	1	1	1	1	1
	cont01277a	121	0	1	0	0	0	0	0	0	0	0	0	0	0	0	0	0	0	0	0
		140	0	1	0	0	0	0	0	0	0	0	1	0	0	1	0	0	0	0	1
		179	1	0	1	0	0	0	0	0	0	0	0	0	0	0	0	0	0	0	0
		305	1	0	1	0	1	1	1	1	1	1	0	1	1	1	1	1	1	1	1
	cont01294a	114	0	1	0	0	0	0	0	0	0	0	0	0	0	0	0	0	0	0	0
		122	0	1	0	0	0	0	0	0	0	0	0	0	0	0	0	0	0	0	0
		126	0	1	0	0	0	0	0	0	0	0	0	0	0	0	0	0	0	0	0
		127	0	1	0	0	0	0	0	0	0	0	0	0	0	0	0	0	0	0	0
		134	1	0	0	1	0	0	0	0	1	1	1	0	1	1	0	1	0	0	0
		184	1	0	1	1	1	1	1	1	1	1	1	1	1	0	1	1	0	1	0
		450	1	0	0	1	1	1	1	1	1	1	1	1	0	0	1	0	1	1	1
	cont01491a	110	0	1	0	0	0	0	0	0	0	0	0	0	0	0	0	0	0	0	0
		166	0	1	0	0	0	0	0	0	0	0	0	0	0	0	0	0	0	0	0
		176	1	0	0	0	0	0	0	0	0	0	0	0	0	0	0	0	0	0	0
		311	1	0	0	0	0	0	0	0	0	0	0	0	0	0	0	0	0	0	0
		416	1	0	1	1	1	1	1	1	1	1	1	1	1	1	1	1	1	1	1
	cont01513a	122	1	0	0	0	0	0	0	0	0	1	0	1	0	1	0	0	0	0	0
		123	0	1	0	0	0	0	0	0	0	0	0	0	0	0	0	0	0	0	0
		126	0	1	0	0	0	0	0	0	0	0	0	0	0	0	0	0	0	0	0
		138	1	0	1	0	0	1	0	1	0	1	0	0	1	0	0	0	1	0	1
		140	0	1	0	0	0	0	0	0	0	0	0	0	0	0	0	0	0	0	0
		149	1	1	1	1	1	1	1	1	1	1	1	1	1	1	1	1	1	1	1
		165	0	1	0	0	0	0	0	0	0	0	0	0	0	0	0	0	0	0	0
		230	1	0	0	0	0	0	0	0	0	0	0	0	0	0	0	0	0	0	0
		357	1	0	1	1	1	1	1	1	1	1	1	1	1	1	1	1	1	1	1
		387	1	0	0	0	0	0	0	0	0	0	0	0	0	0	0	0	0	0	0
		482	1	0	0	0	0	0	0	0	0	0	0	0	0	0	0	0	0	0	0
		495	1	0	0	0	0	0	0	0	0	0	0	0	0	0	0	0	0	0	0
	cont01577a	242	1	0	1	1	1	1	1	1	1	1	1	1	1	1	1	1	1	1	1
	cont01653a	123	0	1	0	0	0	0	0	0	0	0	0	0	0	0	0	0	0	0	0
		194	1	0	1	1	1	1	1	1	1	1	1	1	1	1	1	1	1	1	1
		225	1	0	1	1	1	1	1	1	1	1	1	1	1	1	1	1	1	1	1
		477	1	0	1	1	1	1	1	1	1	1	1	1	1	1	1	1	1	1	1
	cont01725a	114	0	1	0	0	0	0	0	0	0	0	0	0	0	0	0	0	0	0	0
		341	1	0	0	0	0	0	0	0	0	0	0	0	0	0	0	0	0	0	0
		460	1	0	1	1	1	1	1	1	1	1	1	1	1	1	1	1	1	1	1
	cont02046a	127	0	1	0	0	0	0	0	0	0	0	0	0	0	0	0	0	0	0	0
		305	1	0	0	0	1	1	1	0	0	1	1	1	1	1	1	1	1	1	1
		311	1	1	1	1	1	1	1	1	1	1	1	1	1	1	1	1	1	1	1
		340	0	1	0	0	0	0	0	0	0	0	0	0	0	0	0	0	0	0	0
	cont02343a	112	0	1	0	0	0	0	0	0	0	0	0	0	0	0	0	0	0	0	0
		153	1	0	1	1	1	1	1	1	1	1	1	1	1	1	1	1	1	1	1
		240	1	0	0	0	0	0	0	0	0	0	0	0	0	0	0	0	0	0	0
		299	1	0	0	0	0	0	0	0	0	0	0	0	0	0	0	0	0	0	0
		483	1	0	1	1	1	1	0	1	1	1	1	0	1	0	1	1	1	1	1
	cont02426a	127	0	1	0	0	0	0	0	0	0	0	0	0	0	0	0	0	0	0	0
		156	0	1	0	0	0	0	0	0	0	0	0	0	0	0	0	0	0	0	0
		273	1	0	1	1	1	1	1	1	1	1	1	1	1	1	1	1	1	1	1
		289	1	0	1	1	1	1	1	1	1	1	1	1	1	1	1	1	1	1	1
		366	1	0	1	1	1	1	1	1	1	1	1	1	1	1	1	1	1	1	1
	cont02651a	123	1	0	0	0	0	1	1	0	0	1	1	0	1	1	1	0	1	0	1
		125	0	1	0	0	0	0	0	0	0	0	0	0	0	0	0	0	0	0	0
		134	0	1	0	0	0	0	0	0	0	0	0	0	0	0	0	0	0	0	0
		208	1	0	0	0	0	0	0	0	0	0	0	0	0	0	0	0	0	0	0
		213	1	0	0	0	0	0	0	0	0	0	0	0	0	0	0	0	0	0	0
		466	1	0	1	1	1	1	1	1	1	1	1	1	1	0	1	1	1	1	1
	gi-30419832	205	0	1	0	0	0	0	0	0	0	0	0	0	0	0	0	0	0	0	0
		360	1	0	1	1	1	1	1	1	1	1	1	1	1	1	1	1	1	1	1
	pPGPseq2E6R	119	1	0	1	1	1	0	1	1	0	0	1	0	1	1	1	1	0	0	1
		137	0	1	0	0	0	1	0	0	1	1	0	1	0	0	0	0	1	1	0
JS35112 (III)			P1 (I1014)	P2 (I0349)	III-51	III-53	III-54	III-55	III-56	III-57	III-58	III-61	III-62	III-63	III-64	III-65	III-66	III-67	III-68	III-69	III-70
	A0A9P	140	1	1	1	1	1	1	1	1	1	1	1	1	1	1	1	1	1	1	1
		263	1	0	1	1	1	1	1	1	1	1	1	1	1	1	1	1	1	1	1
		316	1	0	1	1	1	0	0	1	0	1	1	0	0	0	1	1	1	1	0
		361	1	0	1	1	1	1	1	1	1	1	1	1	1	1	1	1	1	1	1
	AAJZM	140	1	1	1	1	1	1	1	1	1	1	1	1	1	1	1	1	1	1	1
	ABCLW	138	1	1	1	1	1	1	1	1	1	1	1	1	1	1	1	1	1	1	1
	AKH02	129	1	1	1	1	1	1	1	1	1	1	1	1	1	1	1	1	1	1	1
		157	0	1	0	0	0	0	0	0	0	0	0	0	0	0	0	0	0	0	0
		359	1	0	0	1	1	1	1	1	1	1	1	1	1	1	1	1	1	1	1
	AS1RI1F06	103	1	1	1	1	1	1	1	1	1	1	1	1	1	1	1	1	1	1	1
		406	0	1	0	0	0	0	0	0	0	0	0	0	0	0	0	0	0	0	0
		408	0	1	0	0	0	0	0	0	0	0	0	0	0	0	0	0	0	0	0
	Ah-202	208	0	1	0	0	0	0	0	0	0	0	0	0	0	0	0	0	0	0	0
		211	0	1	0	0	0	0	0	0	0	0	0	0	0	0	0	0	0	0	0
		304	1	1	1	1	1	1	1	1	1	1	1	1	1	1	1	1	1	1	1
		307	1	1	1	1	1	1	1	1	1	1	1	1	1	1	1	1	1	1	1
	Ah1TC11A02	136	0	1	0	1	1	0	0	0	0	0	0	0	0	0	0	0	0	0	0
		188	1	0	1	1	1	1	1	1	1	0	1	0	1	1	1	1	1	1	1
		233	1	0	1	1	1	1	1	1	1	1	1	1	1	1	1	1	1	1	1
		270	1	0	0	0	0	0	0	0	0	0	0	0	0	0	0	0	0	0	0
		292	0	1	0	1	0	1	1	1	1	1	1	0	1	0	0	0	0	1	0
		388	1	0	1	1	1	1	1	1	1	1	1	1	1	1	1	1	1	1	1
		429	1	0	1	1	1	1	1	1	1	1	1	1	1	1	1	1	1	1	1
	Ah1TC1D02	135	1	1	1	1	1	0	1	1	1	1	1	1	1	1	1	1	1	1	1
		220	0	1	0	0	0	0	0	1	0	0	1	0	1	0	0	0	1	1	0
		270	0	1	0	0	0	0	0	0	0	0	0	0	0	0	0	0	0	0	0
		276	0	1	0	0	0	0	0	0	0	0	0	0	0	0	0	0	0	0	0
		423	1	0	0	0	0	0	0	0	0	0	0	0	0	0	0	0	0	0	0
	Ah1TC2D06	105	1	1	1	1	1	1	1	1	1	1	1	1	1	1	1	1	1	1	1
		149	0	1	1	1	1	1	1	1	1	1	1	1	1	1	1	1	1	1	1
	Ah1TC3H02	105	1	0	1	1	1	1	1	1	1	1	1	1	0	1	1	0	0	0	1
		109	0	1	0	0	0	0	0	0	0	0	0	0	0	0	0	0	0	0	0
		130	0	1	0	0	0	0	0	0	0	0	0	0	0	0	0	0	0	0	0
		297	0	1	0	0	0	0	0	0	0	0	0	0	0	0	0	0	0	0	0
		320	1	0	1	1	1	1	1	1	1	1	1	1	1	1	1	1	0	1	0
	Ah1TC6E01	142	0	1	0	0	0	0	0	0	0	0	0	0	0	0	0	0	0	0	0
		182	0	1	0	0	0	0	0	0	0	0	0	0	0	0	0	0	0	0	0
		244	1	0	1	1	1	1	1	1	1	1	1	1	1	1	1	1	1	1	1
		259	1	0	1	1	1	1	1	1	1	1	1	1	1	1	1	1	1	1	1
		384	1	0	1	1	1	1	1	1	1	1	1	1	1	1	1	1	1	1	1
		427	1	1	1	1	1	1	1	1	1	1	1	1	1	1	1	1	1	1	1
	Ah1TC9F04	133	0	1	0	0	0	0	0	0	0	0	0	0	0	0	0	0	0	0	0
		154	0	1	0	0	0	0	0	0	0	0	0	0	0	0	0	0	0	0	0
		167	1	0	0	0	0	0	0	0	0	0	0	0	0	0	0	0	0	0	0
		179	1	0	0	0	0	0	0	0	0	0	0	0	0	0	0	0	0	0	0
		320	1	0	1	0	1	1	1	1	1	1	1	1	1	1	1	1	1	1	1
		363	1	0	0	0	0	0	0	0	0	0	0	0	0	0	0	0	0	0	0
		385	1	0	1	1	1	1	1	1	1	1	1	0	1	1	1	0	0	1	1
		499	1	0	0	0	0	0	1	0	1	1	1	0	1	0	1	1	0	1	0
	BULCQ	117	0	1	0	0	0	0	0	0	0	0	0	0	0	0	1	1	0	0	0
		163	0	1	0	0	0	0	0	0	0	0	0	0	0	0	0	0	0	0	0
		179	1	0	1	1	1	1	1	1	1	1	1	1	1	1	1	1	1	1	1
		180	1	1	1	1	1	1	1	1	1	1	1	1	1	1	1	1	1	1	1
		186	1	0	1	1	1	1	1	1	1	1	1	1	1	1	1	1	1	1	1
		293	1	0	1	1	1	1	1	1	1	1	1	1	1	1	1	1	1	1	1
		487	1	0	1	1	1	1	1	1	1	1	1	1	1	1	1	1	1	1	1
	Indel-016	128	1	0	1	1	0	1	1	1	0	1	1	1	1	1	1	1	1	0	0
		176	1	1	1	1	1	1	1	1	1	1	1	1	1	1	1	1	1	1	1
		218	0	1	0	0	0	0	0	0	0	0	0	0	0	0	0	0	0	0	0
		226	1	1	1	1	1	1	1	1	1	1	1	1	1	1	1	1	1	1	1
		324	1	0	1	1	1	1	1	1	0	1	1	1	1	1	1	1	1	0	1
		348	0	1	0	0	0	0	0	0	0	0	0	0	0	0	0	0	0	0	0
	Indel-030	125	0	1	0	0	0	0	0	0	0	0	0	0	0	0	0	0	0	0	0
		251	1	0	1	1	1	1	1	1	1	1	1	1	1	1	1	1	1	1	1
		254	0	1	0	0	0	0	0	0	0	0	0	0	0	0	0	0	0	0	0
		266	0	1	0	0	0	0	0	0	0	0	0	0	0	0	0	0	0	0	0
	Indel-046	106	1	0	1	0	0	0	1	0	1	1	1	1	0	1	0	0	1	1	0
		109	1	1	1	0	1	1	1	1	1	1	1	0	1	0	1	1	0	0	1
		154	0	1	0	0	0	0	0	0	0	0	0	0	0	0	0	0	0	0	0
		257	0	1	0	0	0	0	0	0	0	0	0	0	0	0	0	0	0	0	0
		343	1	0	0	0	1	0	1	1	1	0	1	1	0	1	0	0	0	0	1
		484	1	0	1	1	1	1	1	1	1	1	1	1	1	1	1	1	1	1	1
	cont00201a	150	1	0	1	1	0	1	1	1	1	1	1	1	1	1	1	1	0	1	1
		156	1	0	1	1	1	1	1	1	1	1	1	1	1	1	1	1	1	1	1
		160	0	1	0	0	0	1	0	0	0	0	0	0	0	0	0	0	1	0	0
		182	0	1	0	0	0	0	0	0	0	0	0	0	0	0	0	0	0	0	0
		424	1	0	1	1	1	1	1	1	1	1	1	1	1	1	1	1	1	1	1
		463	1	0	0	0	0	0	0	0	0	0	0	0	0	0	0	0	0	0	0
	cont00236a	176	0	1	0	0	0	0	0	0	0	0	0	0	0	0	0	0	0	0	0
		210	1	0	0	0	0	0	0	0	1	0	0	0	0	1	0	0	0	0	0
		240	1	0	1	1	1	0	0	1	1	1	1	1	0	1	1	0	0	1	0
		245	1	1	1	1	1	1	1	1	1	1	1	1	1	1	1	1	1	1	1
		384	1	0	1	1	1	1	1	1	1	1	1	1	1	1	1	1	1	1	1
	cont00266a	145	0	1	0	0	0	0	0	0	0	0	0	0	0	0	0	0	0	0	0
		155	1	0	1	0	0	1	1	1	0	1	1	1	0	1	1	0	0	1	1
		217	1	0	0	0	0	1	1	0	0	1	0	0	1	1	0	1	0	1	1
		348	1	0	0	0	1	1	1	1	1	1	1	1	1	1	1	1	1	1	1
		451	1	0	0	1	1	1	1	1	1	1	1	1	1	1	0	1	1	1	1
	cont00289a	153	1	1	1	1	1	1	1	1	1	1	1	1	1	1	1	1	1	1	1
		229	1	1	1	1	1	1	1	1	1	1	1	1	1	1	1	1	1	1	1
	cont00381a	148	0	1	0	0	0	0	0	0	0	0	0	0	0	0	0	0	0	0	0
		160	0	1	0	0	0	0	0	0	0	0	0	0	0	0	0	0	0	0	0
		165	0	1	0	0	0	0	0	0	0	0	0	0	0	0	0	0	0	0	0
		168	0	1	0	0	0	0	0	0	0	0	0	0	0	0	0	0	0	0	0
		177	0	1	0	0	0	0	0	0	0	0	0	0	0	0	0	0	0	0	0
		338	0	1	1	1	0	0	1	1	1	1	1	0	1	1	0	1	1	0	0
		370	1	0	1	1	1	1	1	1	1	1	1	1	1	1	1	1	1	1	1
		433	1	0	1	1	0	1	0	1	1	1	1	0	0	1	1	1	1	1	0
	cont00405a	145	1	1	0	1	0	0	0	1	0	0	0	0	0	0	0	0	0	0	0
		155	0	1	0	0	0	0	0	0	0	0	0	0	0	0	0	0	0	0	0
		160	1	1	1	1	1	1	1	1	1	1	1	1	1	1	1	1	1	1	1
		164	0	1	0	0	1	1	0	0	0	0	0	0	0	0	0	1	0	0	0
		179	0	1	0	0	0	0	0	0	0	0	0	0	0	0	0	0	0	0	0
		188	0	1	0	0	0	0	0	0	0	0	0	0	0	0	0	0	0	0	0
	cont00460a	83	1	1	1	1	1	1	1	1	1	1	1	1	1	1	1	1	1	1	1
		86	1	1	1	1	1	1	1	1	1	1	1	1	1	1	1	1	1	1	1
		129	1	1	1	1	1	1	1	1	1	1	1	1	1	1	1	1	1	1	1
		164	0	1	0	0	0	0	0	0	0	0	0	0	0	0	0	0	0	0	0
	cont00551a	145	0	1	0	0	0	0	0	0	0	0	0	0	0	0	0	0	0	0	0
		293	1	1	1	1	1	1	1	1	1	1	1	1	1	1	1	1	1	1	1
	cont00644a	125	0	1	0	0	0	0	0	0	0	0	0	0	0	0	0	0	0	0	0
		149	0	1	0	0	0	0	0	0	0	0	0	0	0	0	0	0	0	0	0
		277	1	0	0	1	1	1	1	0	1	1	1	1	1	1	1	1	0	1	1
	cont00661a	171	0	1	0	0	0	0	0	0	0	0	0	0	0	0	0	0	0	0	0
		224	1	0	1	1	1	1	1	1	1	1	1	1	1	1	1	1	1	1	1
	cont00761a	167	0	1	1	1	0	0	0	0	0	0	0	0	0	0	1	1	1	0	0
		292	1	0	0	0	0	0	1	1	1	0	1	1	1	0	0	0	1	0	0
		302	1	0	1	1	1	1	1	1	1	1	1	1	1	1	1	1	1	1	1
		346	1	0	1	1	1	1	1	1	1	1	1	1	1	1	1	1	1	1	1
	cont00778a	109	0	1	0	0	0	0	0	0	0	0	0	0	0	0	0	0	0	0	0
		119	1	0	0	0	0	0	0	0	0	0	0	0	0	0	0	0	0	0	0
		130	0	1	0	0	0	0	0	0	0	0	0	0	0	0	0	0	0	0	0
		146	0	1	0	0	0	0	0	0	0	0	0	0	0	0	0	0	0	0	0
		147	1	0	0	0	0	0	0	0	0	0	0	0	0	0	0	0	0	0	0
		148	0	1	0	1	1	1	1	1	0	0	1	1	1	1	1	0	0	1	0
		161	0	1	0	0	0	0	0	0	0	0	0	0	0	0	0	0	0	0	0
		164	0	1	0	0	0	0	0	0	0	0	0	0	0	0	0	0	0	0	0
		187	1	0	1	1	1	1	1	1	1	1	1	1	1	1	1	1	1	1	1
		268	1	1	1	1	1	1	1	1	1	1	1	1	1	1	1	1	1	1	1
	cont00816a	99	1	0	0	1	1	1	1	1	1	1	1	1	1	1	1	1	1	1	1
		151	0	1	0	0	0	0	0	0	0	0	0	0	0	0	0	0	0	0	0
		340	1	1	1	1	1	1	1	1	1	1	1	1	1	1	1	1	1	1	1
	cont00843a	101	1	0	1	1	1	1	1	1	1	1	1	1	1	1	1	1	1	1	1
		182	0	1	0	0	0	0	0	0	0	0	0	0	0	0	0	0	0	0	0
		185	0	1	0	0	0	0	0	0	0	0	0	0	0	0	0	0	0	0	0
		255	1	0	0	0	0	0	0	0	0	0	0	0	0	0	0	0	0	0	0
		334	1	0	1	1	1	1	1	1	1	1	1	1	1	1	1	1	1	1	1
		371	1	0	1	1	1	1	1	1	1	1	1	1	1	1	1	1	1	1	1
	cont00873a	158	0	1	0	0	0	0	0	0	0	0	0	0	0	0	0	0	0	0	0
		438	1	0	0	0	1	0	0	0	0	0	0	0	0	0	1	1	1	0	1
		474	1	0	1	1	1	1	1	1	1	1	1	1	1	1	0	0	1	1	1
		494	1	0	1	1	1	1	1	1	1	1	1	1	1	1	1	1	1	1	1
	cont00921a	113	1	0	1	1	0	1	1	1	1	1	1	1	1	0	1	1	1	0	0
		124	0	1	0	0	0	0	0	0	0	0	0	0	0	0	0	0	0	0	0
		142	0	1	0	0	0	0	0	0	0	0	0	0	0	0	0	0	0	0	0
		154	1	1	1	0	1	1	1	1	1	1	1	0	1	0	1	1	1	0	1
		157	0	1	0	0	0	0	0	0	0	0	0	0	0	0	0	0	0	0	0
		179	0	1	0	0	0	0	0	0	0	0	0	0	0	0	0	0	0	0	0
		329	1	0	1	1	1	1	1	1	1	1	1	1	1	1	1	1	1	1	1
		345	1	0	1	1	1	1	1	1	1	1	1	1	1	1	1	1	1	1	1
		422	1	0	0	1	0	0	0	0	1	0	0	1	1	1	1	0	0	0	0
	cont01163a	105	1	1	1	1	1	1	1	1	1	1	1	1	1	1	1	1	1	1	1
		128	0	1	0	0	0	0	0	0	0	0	0	0	0	0	0	0	0	0	0
		136	0	1	0	0	0	0	0	0	0	0	0	0	0	0	0	0	0	0	0
		405	1	0	1	1	1	1	1	1	1	1	1	1	1	1	1	1	1	1	1
		456	1	0	1	1	1	1	1	1	1	1	1	1	1	1	1	1	1	1	1
	cont01192a	129	0	1	0	0	0	0	0	0	0	0	0	0	0	0	0	0	0	0	0
		140	0	1	0	0	0	0	0	0	0	0	0	0	0	0	0	0	0	0	0
		178	1	0	0	0	0	0	0	0	0	0	0	0	0	0	0	0	0	0	0
		185	1	0	1	1	1	1	1	1	1	1	1	1	1	1	1	1	1	1	1
		390	1	0	1	1	1	1	1	1	1	1	1	1	1	1	1	1	1	1	1
	cont01277a	115	0	1	0	0	0	0	0	0	0	0	0	0	0	0	0	0	0	0	0
		121	0	1	0	0	0	0	0	0	0	0	0	0	0	0	0	0	0	0	0
		140	0	1	0	0	0	0	0	0	0	0	0	0	0	0	0	1	0	0	1
		178	1	0	0	0	1	1	1	1	1	1	0	0	1	0	0	0	0	0	1
		305	1	0	1	0	1	1	1	1	1	1	1	1	1	1	1	1	1	1	1
		411	1	0	1	0	1	1	1	0	0	1	0	0	0	0	1	1	1	0	1
		425	1	0	1	0	1	0	1	1	0	1	1	1	0	1	0	1	0	1	1
		445	1	0	0	1	0	0	0	1	0	0	0	0	0	1	1	1	0	1	0
	cont01294a	114	0	1	0	0	0	0	0	0	0	0	0	0	0	0	0	0	0	0	0
		123	0	1	0	1	0	0	0	0	0	0	0	0	0	0	0	0	0	0	1
		124	0	1	0	0	0	0	0	0	0	0	0	0	0	0	0	0	0	0	0
		127	0	1	0	0	0	0	0	0	0	0	0	0	0	0	0	0	0	0	0
		184	1	0	1	1	1	1	1	1	1	1	1	1	1	1	1	0	1	1	1
		309	1	1	1	1	1	1	1	1	1	1	1	1	1	1	1	1	1	1	1
		478	1	0	0	0	0	1	0	0	0	0	0	0	0	0	0	0	0	0	0
	cont01491a	110	0	1	0	0	0	0	0	0	0	0	0	0	0	0	0	0	0	0	0
		146	1	0	0	0	0	0	1	0	0	1	0	0	0	0	0	0	0	0	0
		166	0	1	0	0	0	0	0	0	0	0	0	0	0	0	0	0	0	0	0
		416	1	0	1	1	1	1	1	1	1	1	1	1	1	1	1	1	1	1	1
	cont01513a	123	0	1	0	0	0	0	0	0	0	0	0	0	0	0	0	0	0	0	0
		126	0	1	0	0	0	0	0	0	0	0	0	0	0	0	0	0	0	0	0
		140	0	1	0	0	0	0	0	0	0	0	0	0	0	0	0	0	0	0	0
		149	1	0	1	1	1	1	1	1	1	1	1	1	1	1	1	1	1	1	1
		165	0	1	0	0	0	0	0	0	0	0	0	0	0	0	0	0	0	0	0
		357	1	0	1	1	1	1	1	1	1	1	1	1	1	1	1	1	1	1	1
		482	1	0	0	0	0	0	0	0	0	0	0	0	0	0	0	0	0	0	0
		495	1	0	0	0	0	0	0	0	0	0	0	0	0	0	0	0	0	0	0
	cont01577a	242	1	0	1	1	1	1	1	1	1	1	1	1	1	1	1	1	1	1	1
	cont01653a	123	0	1	0	0	0	0	0	0	0	0	0	0	0	1	0	0	0	0	0
		194	1	0	1	1	1	1	1	1	1	1	1	1	1	1	1	1	1	1	1
		225	1	0	1	1	1	1	1	1	1	1	1	1	1	1	1	1	1	1	1
		477	1	0	1	1	1	1	1	1	1	1	1	1	1	1	1	1	1	1	1
	cont01725a	114	0	1	0	0	0	0	0	0	0	0	0	0	0	0	0	0	0	0	0
		451	1	0	1	1	0	1	1	1	1	0	1	1	1	1	1	0	1	1	1
		460	1	0	1	1	1	1	1	1	1	1	1	1	1	1	1	1	1	1	1
	cont02046a	127	0	1	0	0	0	0	0	0	0	0	0	0	0	0	0	0	0	0	0
		311	1	1	1	1	1	1	1	1	1	1	1	1	1	1	1	1	1	1	1
		340	0	1	0	0	0	0	0	0	0	0	0	0	0	0	0	0	0	0	0
		555	1	0	0	0	0	0	0	0	0	0	0	0	0	0	0	0	0	0	0
	cont02343a	112	0	1	0	0	0	0	0	0	0	0	0	0	0	0	0	0	0	0	0
		114	0	1	0	0	0	0	0	0	0	0	0	0	0	1	0	0	0	0	0
		153	1	0	1	1	1	1	1	1	1	1	1	1	1	1	1	1	1	1	1
		430	1	0	0	0	0	0	0	0	0	0	0	0	0	0	0	0	0	0	0
	cont02343a	483	1	0	0	0	0	0	0	0	0	0	0	0	0	0	0	0	0	0	0
		127	0	1	0	0	0	0	0	0	0	0	0	0	0	0	0	0	0	0	0
		156	0	1	0	0	0	0	0	0	0	0	0	0	0	0	0	0	0	0	0
		273	1	0	1	1	1	1	1	1	1	1	1	1	1	1	1	1	1	0	1
		289	1	0	1	1	1	1	1	1	1	1	1	1	1	1	1	1	1	0	1
		366	1	0	1	1	1	1	1	1	1	1	1	1	1	1	1	1	1	0	1
	cont02651a	121	1	0	0	0	0	0	0	0	0	1	0	0	0	0	0	0	0	1	0
		123	1	0	1	1	1	1	1	1	0	1	1	1	1	1	1	1	1	1	1
		124	1	0	0	0	0	0	0	0	0	0	0	0	0	0	0	0	0	0	0
		125	0	1	0	0	0	0	0	0	0	0	0	0	0	0	0	0	0	0	0
		134	0	1	0	0	0	0	0	0	0	0	0	0	0	0	0	0	0	0	0
		164	1	0	0	0	0	0	1	0	1	0	1	1	0	0	0	1	0	0	1
		213	1	0	0	0	0	0	0	0	0	0	0	0	0	0	0	0	0	0	0
		466	1	0	1	1	1	1	1	1	1	1	1	1	1	1	1	1	1	1	1
	gi-30419832	205	0	1	0	0	0	0	0	0	0	0	0	0	0	0	0	0	0	0	0
		360	1	0	1	1	1	1	1	1	1	1	1	1	1	1	1	1	1	1	1
	pPGPseq2E6R	137	1	1	1	1	1	1	1	1	1	1	1	1	1	1	1	0	1	1	1
