# Supplementary material for: Introgression of peanut smut resistance from landraces to elite peanut cultivars (Arachis hypogaea L.)
Source: PLoS One. 2019 Feb 8;14(2):e0211920. doi: 10.1371/journal.pone.0211920 (PMC6368304; doi:10.1371/journal.pone.0211920)
Supplement: S3 Table — Numbers in parentheses indicate the corresponding references as described in Table 3. (XLSX) [file pone.0211920.s003.xlsx]

## Sheet: Sheet1
S3 Table. SSR/InDel marker sequences position based on the A. duranensis and A. ipaensis genome assemblies. Numbers in parentheses indicate the corresponding references as described in Table 3.
Marker	Chromosome A. duranensis (Aradu) A. ipaensis (Araip)	A. duranensis position (Aradu, bp)	A. ipaensis position (Araip, bp)
NPRL_A0A9P	Araip.B02		701142
NPRL_AAJZM	B06		45326310
NPRL_ABCLW	B04/A04	8526658	7093968
NPRL_AKH02	B07		123072359
NPRL_BULCQ	A08	4373178
NPRL_cont00136a	A07	40840421
NPRL_cont00201a	A04	3166163
NPRL_cont00236a	B09		101172924
NPRL_cont00250a	> 2 hits
NPRL_cont00266a	A02	92118889
NPRL_cont00289a	A06	98194622
NPRL_cont00381a	B08		89901598
NPRL_cont00405a	> 2 hits
NPRL_cont00460a	> 2hits
NPRL_cont00551a	B10		54088122
NPRL_cont00644a	B03		71578434
NPRL_cont00661a	B01		22226382
NPRL_cont00761a	No significant hits
NPRL_cont00778a	A06	93764162
NPRL_cont00816a	A10/B10	4993410	7084624
NPRL_cont00843a	A01/B01	103813589	121365735
NPRL_cont00873a	A01/B01	55837935	69800116
NPRL_cont00921a	No significant hits
NPRL_cont01163a	B10		1037567
NPRL_cont01192a	B02		95610296
NPRL_cont01277a	A10	104312937
NPRL_cont01294a	A09/B09	38069419	70503489
NPRL_cont01491a	B08		23976651
NPRL_cont01513a	A03	69976590
NPRL_cont01577a	B04		27076827
NPRL_cont01653a	A02	65843040
NPRL_cont01725a	A01/B03	101396791	41615420
NPRL_cont02046a	No significant hits
NPRL_cont02343a	A02/B02	83122376	94967188
NPRL_cont02426a	No significant hits
NPRL_cont02651a	A08/B07	16237670	16309212
RM14E11 (1)	A01/B03	101453196	41734877
RN31E06 (1)	A05/B05	109053549	149573192
Ah1TC11A02 (2)	B10		106347810
Ah1TC1D02 (2)	No significant hits
Ah1TC2D06 (2)	No significant hits
Ah1TC3H02 (2)	No significant hits
Ah1TC6E01 (2)	A05/B05	33061598	29810356
Ah1TC9F04 (2)	A08	47086696
AS1RI1F06 (2)	A02	772386649
AS1RN3E10 (2)	A03	130658760
gi-30419832 (2)	No available sequence information
Ah-202 (3)	A09/A08/A03	44091700/3380644/46606356
pPGPseq2E6R (4)	No available sequence information
Indel-016 (5)	B06		4531353
Indel-030 (5)	A05/B05	106546145	146867916
Indel-046 (5)	No significant hits
