# Supplementary material for: Introgression of peanut smut resistance from landraces to elite peanut cultivars (Arachis hypogaea L.)
Source: PLoS One. 2019 Feb 8;14(2):e0211920. doi: 10.1371/journal.pone.0211920 (PMC6368304; doi:10.1371/journal.pone.0211920)
Supplement: S4 Table — (XLSX) [file pone.0211920.s004.xlsx]

## Sheet: Sheet1
S4 Table. Significant marker-trait association identified in the progeny of two crosses for incidence and disease index (DI) traits.
Cross	Marker	Allele	Adjusted R-squared
			Incidence	DI
JS31411 (I)	cont01277a	386	0.62	0.64
JS35112 (III)	cont01277a	445	0.43	0.4
